# Supplementary material for: Insight into planktonic protistan and fungal communities across the nutrient-depleted environment of the South Pacific Subtropical Gyre
Source: Microbiol Spectr. 2024 Feb 9;12(3):e03016-23. doi: 10.1128/spectrum.03016-23 (PMC10913754; doi:10.1128/spectrum.03016-23)
Supplement: Supplemental tables — Tables S1 to S9. [file spectrum.03016-23-s0002.xlsx]

## Sheet: Table S1
Table S1 Alpha diversity of protistan community based on the 18S rRNA gene amplicon sequencing.
	Sample	Depth (m)	Sampling station	Diurnal	Richness	Shannon index	Phylogenetic diversity	Number of Dinophyceae ASVs	Percentage of Dinophyceae ASVs	Number of Syndiniales ASVs	Percentage of Syndiniales ASVs	Percentage of parasitic protists - relative sequence abundance	Photic zone	Number of Dino-Group-I ASVs	Number of Dino-Group-II ASVs
1	SPG_1_20m	20	1	No	152	4.46033	12.1901	64	42.1053	67	44.0789	51.0638	Euphotic zone	25	38
2	SPG_1_50m	50	1	No	124	4.47892	11.0549	50	40.3226	53	42.7419	50.6494	Euphotic zone	25	25
3	SPG_1_75m	75	1	No	246	4.97493	14.1716	103	41.8699	107	43.4959	49.61	Euphotic zone	49	47
4	SPG_1_100m	100	1	No	312	5.325	21.9074	114	36.5385	149	47.7564	45.1799	Euphotic zone	61	74
5	SPG_1_125m	125	1	No	271	5.18374	18.4062	84	30.9963	149	54.9815	47.9167	Aphotic zone	56	81
6	SPG_1_150m	150	1	No	159	4.77072	14.9363	45	28.3019	94	59.1195	58.9124	Aphotic zone	32	55
7	SPG_2_125m	125	2	No	270	5.2325	16.5761	111	41.1111	120	44.4444	39.0365	Euphotic zone	62	45
8	SPG_2_150m	150	2	No	213	5.07042	18.4356	60	28.169	112	52.5822	53.2432	Aphotic zone	44	58
9	SPG_2_175m	175	2	No	133	4.60048	15.3394	46	34.5865	62	46.6165	47.3458	Aphotic zone	25	35
10	SPG_2_200m	200	2	No	196	4.59737	17.3391	53	27.0408	119	60.7143	64.7692	Aphotic zone	45	64
11	SPG_2_250m	250	2	No	224	4.17458	16.343	61	27.2321	136	60.7143	56.7715	Aphotic zone	56	76
12	SPG_2_300m	300	2	No	117	4.48463	9.42942	32	27.3504	78	66.6667	72.807	Aphotic zone	35	39
13	SPG_2_20m	20	2	No	240	4.82658	15.3794	109	45.4167	104	43.3333	48.5039	Euphotic zone	42	54
14	SPG_2_50m	50	2	No	251	4.94541	16.9784	106	42.2311	111	44.2231	55.0989	Euphotic zone	52	50
15	SPG_2_100m	100	2	No	240	4.91035	16.5891	73	30.4167	137	57.0833	68.3007	Euphotic zone	60	65
16	SPG_3_50m	50	3	No	283	5.15242	16.9469	123	43.4629	133	46.9965	50.625	Euphotic zone	49	76
17	SPG_3_100m	100	3	No	246	4.96241	15.3796	101	41.0569	124	50.4065	59.4814	Euphotic zone	53	62
18	SPG_3_125m	125	3	No	280	5.15055	17.4162	132	47.1429	110	39.2857	38.8179	Euphotic zone	44	54
19	SPG_3_150m	150	3	No	278	5.13924	19.9371	109	39.2086	135	48.5612	39.6226	Euphotic zone	58	65
20	SPG_3_170m	170	3	No	302	5.17528	23.132	85	28.1457	165	54.6358	52.9586	Aphotic zone	56	96
21	SPG_3_200m	200	3	No	238	5.0595	18.3451	81	34.0336	125	52.521	55.8252	Aphotic zone	54	62
22	SPG_4_150m	150	4	No	266	5.17064	19.2563	94	35.3383	138	51.8797	53.9308	Aphotic zone	62	64
23	SPG_4_175m	175	4	No	228	4.98799	16.6764	93	40.7895	114	50	43.1338	Euphotic zone	48	57
24	SPG_4_200m	200	4	No	315	5.21622	21.3739	118	37.4603	153	48.5714	51.2894	Aphotic zone	67	74
25	SPG_4_225m	225	4	No	163	4.69684	14.1401	53	32.5153	95	58.2822	59.6844	Aphotic zone	38	48
26	SPG_4_250m	250	4	No	117	4.35699	12.2534	32	27.3504	73	62.3932	69.1655	Aphotic zone	32	34
27	SPG_4_300m	300	4	No	126	3.90142	11.9938	33	26.1905	84	66.6667	75.6598	Aphotic zone	35	45
28	SPG_4_50m	50	4	No	269	5.013	17.688	94	34.9442	147	54.6468	62.4611	Euphotic zone	63	74
29	SPG_4_100m	100	4	No	226	4.92567	15.0134	96	42.4779	109	48.2301	52.8302	Euphotic zone	46	53
30	SPG_5_50m	50	5	No	367	5.51334	22.6629	160	43.5967	164	44.6866	41.4573	Euphotic zone	56	93
31	SPG_5_100m	100	5	No	273	5.08706	16.4852	113	41.3919	136	49.8168	52.795	Euphotic zone	63	62
32	SPG_5_150m	150	5	No	260	5.11061	16.0251	102	39.2308	137	52.6923	53.13	Euphotic zone	66	56
33	SPG_5_175m	175	5	No	282	5.20757	18.3613	101	35.8156	153	54.2553	52.4106	Euphotic zone	50	91
34	SPG_5_200m	200	5	No	270	5.15269	21.8494	82	30.3704	156	57.7778	61.8658	Aphotic zone	63	80
35	SPG_5_250m	250	5	No	189	4.65255	16.0044	63	33.3333	109	57.672	58.885	Aphotic zone	39	61
36	SPG_5_300m	300	5	No	114	3.87246	11.2573	28	24.5614	77	67.5439	82.684	Aphotic zone	30	45
37	SPG_6_150m	150	6	No	327	5.44749	21.8241	125	38.2263	155	47.4006	49.2401	Euphotic zone	69	70
38	SPG_6_175m	175	6	No	224	4.97936	17.1049	74	33.0357	124	55.3571	52.2034	Euphotic zone	48	65
39	SPG_6_225m	225	6	No	225	4.85416	19.7504	69	30.6667	129	57.3333	56.8567	Aphotic zone	53	68
40	SPG_6_250m	250	6	No	174	4.79466	15.9144	48	27.5862	108	62.069	64.9783	Aphotic zone	45	55
41	SPG_6_60m	60	6	No	299	5.11012	18.6949	116	38.796	147	49.1639	55.9091	Euphotic zone	59	78
42	SPG_6_100m	100	6	No	217	4.85189	16.1468	77	35.4839	117	53.9171	60.5565	Euphotic zone	53	56
43	SPG_6_125m	125	6	No	269	5.10948	16.5386	131	48.6989	115	42.7509	42.4544	Euphotic zone	67	37
44	SPG_7_20m	20	7	No	190	4.70567	11.9154	116	61.0526	62	32.6316	27.1405	Euphotic zone	28	25
45	SPG_7_50m	50	7	No	147	4.55109	12.3384	66	44.898	69	46.9388	51.2461	Euphotic zone	36	28
46	SPG_7_100m	100	7	No	243	5.05918	16.976	94	38.6831	118	48.5597	47.4227	Euphotic zone	59	49
47	SPG_7_125m	125	7	No	215	5.11343	16.553	95	44.186	95	44.186	46.2988	Euphotic zone	38	48
48	SPG_7_300m	300	7	No	109	4.36116	10.2072	33	30.2752	66	60.5505	59.0585	Aphotic zone	28	36
49	SPG_8_09.20m	20	8	No	256	5.15491	14.4532	152	59.375	64	25	20.3927	Euphotic zone	25	32
50	SPG_8_09.50m	50	8	No	217	4.80519	13.2889	117	53.9171	81	37.3272	28.1972	Euphotic zone	40	32
51	SPG_8_09.100m	100	8	No	159	4.71185	10.8843	82	51.5723	59	37.1069	34.7352	Euphotic zone	26	23
52	SPG_8_09.150m	150	8	No	245	5.00832	16.4571	124	50.6122	91	37.1429	31.8885	Euphotic zone	41	44
53	SPG_8_09.160m	160	8	No	123	4.52032	10.2486	69	56.0976	45	36.5854	33.282	Euphotic zone	22	20
54	SPG_8_09.200m	200	8	No	143	4.68481	12.5416	62	43.3566	66	46.1538	43.6288	Aphotic zone	33	27
55	SPG_9_25m	25	9	No	184	4.95727	12.6149	97	52.7174	71	38.587	33.8959	Euphotic zone	28	35
56	SPG_9_150m	150	9	No	168	4.82237	14.3479	62	36.9048	87	51.7857	46.2908	Euphotic zone	34	48
57	SPG_9_225m	225	9	No	208	4.77383	17.362	71	34.1346	113	54.3269	53.8344	Aphotic zone	44	62
58	SPG_10_150m	150	10	No	217	4.54881	17.1329	102	47.0046	89	41.0138	43.75	Aphotic zone	34	46
59	SPG_10_20m	20	10	No	212	4.84595	13.4981	120	56.6038	55	25.9434	20.6847	Euphotic zone	21	29
60	SPG_10_60m	60	10	No	225	4.96408	16.505	114	50.6667	71	31.5556	30.9969	Euphotic zone	30	30
61	SPG_10_125m	125	10	No	147	4.61652	12.4926	82	55.7823	51	34.6939	33.8415	Euphotic zone	24	20
62	SPG_12_40m	40	12	No	162	4.37604	12.0567	95	58.642	46	28.3951	28.681	Euphotic zone	24	19
63	SPG_12_80m	80	12	No	203	4.75461	14.3221	108	53.202	68	33.4975	30.5136	Euphotic zone	34	25
64	SPG_12_100m	100	12	No	182	4.47863	13.0876	83	45.6044	74	40.6593	43.318	Euphotic zone	33	33
65	SPG_8_04_20m	20	8	Yes	156	4.71643	11.2203	88	56.4103	51	32.6923	29.6403	Euphotic zone	19	25
66	SPG_8_04_50m	50	8	Yes	237	4.98647	14.5449	111	46.8354	102	43.038	43.52	Euphotic zone	49	46
67	SPG_8_04_100m	100	8	Yes	241	4.98737	13.2027	121	50.2075	105	43.5685	43.8202	Euphotic zone	53	44
68	SPG_8_04_150m	150	8	Yes	255	5.07656	19.0337	117	45.8824	107	41.9608	35.8814	Euphotic zone	40	55
69	SPG_8_04_160m	160	8	Yes	283	5.2498	16.292	121	42.7562	138	48.7633	43.6975	Euphotic zone	63	60
70	SPG_8_04_170m	170	8	Yes	269	5.19057	17.8573	103	38.29	144	53.5316	49.2659	Aphotic zone	60	69
71	SPG_8_04_200m	200	8	Yes	175	4.76777	13.9752	61	34.8571	89	50.8571	42.1277	Aphotic zone	42	39
72	SPG_8_08.20m	20	8	Yes	256	4.95252	15.3462	156	60.9375	68	26.5625	18.3079	Euphotic zone	25	33
73	SPG_8_08.50m	50	8	Yes	282	5.1642	15.9848	148	52.4823	100	35.461	26.3158	Euphotic zone	46	44
74	SPG_8_08.100m	100	8	Yes	265	5.11593	15.8557	135	50.9434	103	38.8679	37.2274	Euphotic zone	61	31
75	SPG_8_08.150m	150	8	Yes	252	5.1636	17.259	108	42.8571	125	49.6032	45.9459	Euphotic zone	66	49
76	SPG_8_08.160m	160	8	Yes	244	5.12017	15.8377	107	43.8525	118	48.3607	45.3901	Euphotic zone	53	54
77	SPG_8_08.170m	170	8	Yes	278	5.21994	15.0789	125	44.964	130	46.7626	41.7785	Aphotic zone	51	66
78	SPG_8_08.200m	200	8	Yes	247	5.03235	17.1539	111	44.9393	117	47.3684	38.5643	Aphotic zone	58	46
79	SPG_8_08.250m	250	8	Yes	123	4.55242	12.469	38	30.8943	71	57.7236	55.942	Aphotic zone	35	34
80	SPG_8_08.300m	300	8	Yes	118	4.39493	9.99589	39	33.0508	65	55.0847	53.7879	Aphotic zone	24	36
81	SPG_8_09.20m	20	8	Yes	249	5.12996	14.4532	151	60.6426	61	24.498	20.362	Euphotic zone	25	29
82	SPG_8_09.50m	50	8	Yes	213	4.78865	13.2889	117	54.9296	77	36.1502	28.2209	Euphotic zone	40	28
83	SPG_8_09.100m	100	8	Yes	159	4.71185	10.8843	82	51.5723	59	37.1069	34.7352	Euphotic zone	26	23
84	SPG_8_09.150m	150	8	Yes	238	4.9814	16.4571	124	52.1008	88	36.9748	31.8393	Euphotic zone	41	41
85	SPG_8_09.160m	160	8	Yes	123	4.52032	10.2486	69	56.0976	45	36.5854	33.282	Euphotic zone	22	20
86	SPG_8_09.200m	200	8	Yes	143	4.68481	12.5416	62	43.3566	66	46.1538	43.6288	Aphotic zone	33	27
87	SPG_8_16.50m	50	8	Yes	189	4.73504	11.294	125	66.1376	50	26.455	17.9604	Euphotic zone	25	19
88	SPG_8_16.100m	100	8	Yes	237	4.98347	16.024	114	48.1013	96	40.5063	40.1538	Euphotic zone	51	37
89	SPG_8_16.200m	200	8	Yes	152	4.66322	13.2457	58	38.1579	74	48.6842	45.9877	Aphotic zone	40	29
90	SPG_8_16.250m	250	8	Yes	175	4.89192	14.5299	63	36	92	52.5714	52.2388	Aphotic zone	40	45

## Sheet: Table S2
Table S2 PERMANOVA results based on the Bray-Curtis distance of the protistan and parasitic protistan community. Based on the 18S rRNA gene amplicon sequencing dataset.
		R2	P value
	Sampling station	0.193	0.016 *
Protists	Sampling depth	0.422	0.001 ***
	Irradiance zone	0.196	0.001 ***
	Sampling station	0.188	0.018 *
Parasitic protists	Sampling depth	0.438	0.001 ***
	Irradiance zone	0.197	0.001 ***
*p < 0.05; **p < 0.01; ***p < 0.001 (significance level of r values)

## Sheet: Table S3
Table S3 Distance-decay relationship of Bray-Curtis with environmental and geographical distance (km) between sampling stations of the protistan and parasitic protistan community at the ASV level (p<0.001). Regression model ("rm"; vegan package in R).
	x	y	Multiple R-squared	Adjusted R-squared	p-value
Protistan	Bray-Curtis distance	Environmental distance	0.3129	0.3125	< 2.2e-16
	Bray-Curtis distance	Geographical distance	0.02044	0.01996	1.127e-10
Parasitic protistan	Bray-Curtis distance	Environmental distance	0.1947	0.1943	< 2.2e-16
	Bray-Curtis distance	Geographical distance	0.0368	0.03632	< 2.2e-16

## Sheet: Table S4
Table S4 Mantel tests between the Bray-Curtis distance of the protistan community and Euclidean distances of environmental variables using Spearman's rank correlation. Based on the 18S rRNA gene amplicon sequencing dataset.
	Parameter	Mantel correlation r	P value
	Temperature	0.603	0.001 ***
	Salinity	0.396	0.001 ***
	Chl a	0.11	0.07
	Oxygen (µmol/L)	0.429	0.001 ***
Protists	PO4 (µmol/L)	0.517	0.001 ***
	NO2 (µmol/L)	0.069	0.18
	NOx (µmol/L)	0.594	0.001 ***
	SiOH4 (µmol/L)	0.317	0.001 ***
	NO3 (µmol/L)	0.593	0.001 ***
	Temperature	0.532	0.001 ***
	Salinity	0.323	0.001 ***
	Chl a	0.162	0.004 **
	Oxygen (µmol/L)	0.354	0.001 ***
Parasitic protists	PO4 (µmol/L)	0.381	0.001 ***
	NO2 (µmol/L)	0.025	0.346
	NOx (µmol/L)	0.437	0.001 ***
	SiOH4 (µmol/L)	0.212	0.001 ***
	NO3 (µmol/L)	0.436	0.001 ***
*p < 0.05; **p < 0.01; ***p < 0.001 (significance level of r values)

## Sheet: Table S5
Table S5 PERMANOVA results based on the Bray-Curtis distance of protistan community diel variation at station 8. Based on the 18S rRNA gene amplicon sequencing dataset.
		R2	P value
	Sampling depth	0.58	0.001 ***
Protists	Irradiance zone	0.259	0.001 ***
	Sampling hour	0.116	0.516
*p < 0.05; **p < 0.01; ***p < 0.001 (significance level of r values)

## Sheet: Table S6
Table S6 PERMANOVA results based on the Bray-Curtis distance of the fungal community. Based on the ITS2 region amplicon sequencing dataset.
		R2	P value
	Sampling station	0.545	0.001 ***
Fungi	Sampling depth	0.537	0.051 .
	Irradiance zone	0.105	0.008**
	Pelagic zone	0.223	0.001 ***
*p < 0.05; **p < 0.01; ***p < 0.001 (significance level of r values)

## Sheet: Table S7
Table S7 Distance-decay relationship of Bray-Curtis with environmental and geographical distance (km) between sampling stations of the protistan and parasitic protistan community at the ASV level (p<0.001). Regression model ("rm"; vegan package in R).
	x	y	Multiple R-squared	Adjusted R-squared	p-value
Fungi	Bray-Curtis distance	Environmental distance	0.01897	0.0182	7.939e-07
	Bray-Curtis distance	Geographical distance	0.167	0.1663	< 2.2e-16

## Sheet: Table S8
Table S8 Mantel tests between the Bray-Curtis distance of the fungal community and Euclidean distances of environmental variables using Spearman's rank correlation. Based on the 18S rRNA gene amplicon sequencing dataset.
	Parameter	Mantel correlation r	P value
	Temperature	0.167	0.007 **
	Salinity	0.057	0.137
	Chl a	-0.087	0.916
	Oxygen (µmol/L)	0.294	0.001 ***
Fungi	PO4 (µmol/L)	0.231	0.001 ***
	NO2 (µmol/L)	-0.088	0.921
	NOx (µmol/L)	0.244	0.002 **
	SiOH4 (µmol/L)	0.176	0.005
	NO3 (µmol/L)	0.245	0.001 ***
*p < 0.05; **p < 0.01; ***p < 0.001 (significance level of r values)

## Sheet: Table S9
Table S9 Characteristics of sampling sites included into the study: geographical location, depth, zone. Samples taken during the R/V Sonne "UltraPac" cruise (SO245).
	Sample name	Sampling station	Latitude	Longitude	Sample depth (m)	Station type	Irradiance zone	Diurnal sampling
1	SPG_1_20m	1	-23.503	-84.562	20	Intermediate	Euphotic zone	No
2	SPG_1_50m	1	-23.503	-84.562	50	Intermediate	Euphotic zone	No
3	SPG_1_75m	1	-23.503	-84.562	75	Intermediate	Euphotic zone	No
4	SPG_1_100m	1	-23.503	-84.562	100	Intermediate	Irradiance 1%	No
5	SPG_1_125m	1	-23.503	-84.562	125	Intermediate	Aphotic zone	No
6	SPG_1_150m	1	-23.503	-84.562	150	Intermediate	Aphotic zone	No
7	SPG_1_400m	1	-23.503	-84.562	400	Intermediate	Aphotic zone	No
8	SPG_1_500m	1	-23.503	-84.562	500	Intermediate	Aphotic zone	No
9	SPG_2_1500m	2	-23.517	-90.029	1500	Main	Aphotic zone	No
10	SPG_2_2200m	2	-23.517	-90.029	2200	Main	Aphotic zone	No
11	SPG_2_3500m	2	-23.517	-90.029	3500	Main	Aphotic zone	No
12	SPG_2_500m	2	-23.517	-90.029	500	Main	Aphotic zone	No
13	SPG_2_1000m	2	-23.517	-90.029	1000	Main	Aphotic zone	No
14	SPG_2_125m	2	-23.517	-90.029	125	Main	Irradiance 1%	No
15	SPG_2_150m	2	-23.517	-90.029	150	Main	Aphotic zone	No
16	SPG_2_175m	2	-23.517	-90.029	175	Main	Aphotic zone	No
17	SPG_2_200m	2	-23.517	-90.029	200	Main	Aphotic zone	No
18	SPG_2_250m	2	-23.517	-90.029	250	Main	Aphotic zone	No
19	SPG_2_300m	2	-23.517	-90.029	300	Main	Aphotic zone	No
20	SPG_2_20m	2	-23.517	-90.029	20	Main	Euphotic zone	No
21	SPG_2_50m	2	-23.517	-90.029	50	Main	Euphotic zone	No
22	SPG_2_100m	2	-23.517	-90.029	100	Main	Euphotic zone	No
23	SPG_3_50m	3	-23.499	-95.295	50	Intermediate	Euphotic zone	No
24	SPG_3_100m	3	-23.499	-95.295	100	Intermediate	Euphotic zone	No
25	SPG_3_125m	3	-23.499	-95.295	125	Intermediate	Euphotic zone	No
26	SPG_3_150m	3	-23.499	-95.295	150	Intermediate	Irradiance 1%	No
27	SPG_3_170m	3	-23.499	-95.295	170	Intermediate	Aphotic zone	No
28	SPG_3_200m	3	-23.499	-95.295	200	Intermediate	Aphotic zone	No
29	SPG_3_300m	3	-23.499	-95.295	300	Intermediate	Aphotic zone	No
30	SPG_3_500m	3	-23.499	-95.295	500	Intermediate	Aphotic zone	No
31	SPG_4_2250m	4	-23.501	-99.992	2250	Main	Aphotic zone	No
32	SPG_4_3500m	4	-23.501	-99.992	3500	Main	Aphotic zone	No
33	SPG_4_3900m	4	-23.501	-99.992	3900	Main	Aphotic zone	No
34	SPG_4_500m	4	-23.501	-99.992	500	Main	Aphotic zone	No
35	SPG_4_1000m	4	-23.501	-99.992	1000	Main	Aphotic zone	No
36	SPG_4_150m	4	-23.501	-99.992	150	Main	Aphotic zone	No
37	SPG_4_175m	4	-23.501	-99.992	175	Main	Irradiance 1%	No
38	SPG_4_200m	4	-23.501	-99.992	200	Main	Aphotic zone	No
39	SPG_4_225m	4	-23.501	-99.992	225	Main	Aphotic zone	No
40	SPG_4_250m	4	-23.501	-99.992	250	Main	Aphotic zone	No
41	SPG_4_300m	4	-23.501	-99.992	300	Main	Aphotic zone	No
42	SPG_4_50m	4	-23.501	-99.992	50	Main	Euphotic zone	No
43	SPG_4_100m	4	-23.501	-99.992	100	Main	Euphotic zone	No
44	SPG_5_50m	5	-23.497	-107.002	50	Intermediate	Euphotic zone	No
45	SPG_5_100m	5	-23.497	-107.002	100	Intermediate	Euphotic zone	No
46	SPG_5_150m	5	-23.497	-107.002	150	Intermediate	Euphotic zone	No
47	SPG_5_175m	5	-23.497	-107.002	175	Intermediate	Irradiance 1%	No
48	SPG_5_200m	5	-23.497	-107.002	200	Intermediate	Aphotic zone	No
49	SPG_5_225m	5	-23.497	-107.002	225	Intermediate	Aphotic zone	No
50	SPG_5_250m	5	-23.497	-107.002	250	Intermediate	Aphotic zone	No
51	SPG_5_300m	5	-23.497	-107.002	300	Intermediate	Aphotic zone	No
52	SPG_5_500m	5	-23.497	-107.002	500	Intermediate	Aphotic zone	No
53	SPG_6_1500m	6	-23.5	-110.049	1500	Main	Aphotic zone	No
54	SPG_6_2500m	6	-23.5	-110.049	2500	Main	Aphotic zone	No
55	SPG_6_3600m	6	-23.5	-110.049	3600	Main	Aphotic zone	No
56	SPG_6_500m	6	-23.5	-110.049	500	Main	Aphotic zone	No
57	SPG_6_1000m	6	-23.5	-110.049	1000	Main	Aphotic zone	No
58	SPG_6_150m	6	-23.5	-110.049	150	Main	Euphotic zone	No
59	SPG_6_175m	6	-23.5	-110.049	175	Main	Irradiance 1%	No
60	SPG_6_200m	6	-23.5	-110.049	200	Main	Aphotic zone	No
61	SPG_6_225m	6	-23.5	-110.049	225	Main	Aphotic zone	No
62	SPG_6_250m	6	-23.5	-110.049	250	Main	Aphotic zone	No
63	SPG_6_300m	6	-23.5	-110.049	300	Main	Aphotic zone	No
64	SPG_6_20m	6	-23.5	-110.049	20	Main	Euphotic zone	No
65	SPG_6_60m	6	-23.5	-110.049	60	Main	Euphotic zone	No
66	SPG_6_100m	6	-23.5	-110.049	100	Main	Euphotic zone	No
67	SPG_6_125m	6	-23.5	-110.049	125	Main	Euphotic zone	No
68	SPG_7_20m	7	-25.982	-114.009	20	Intermediate	Euphotic zone	No
69	SPG_7_50m	7	-25.982	-114.009	50	Intermediate	Euphotic zone	No
70	SPG_7_100m	7	-25.982	-114.009	100	Intermediate	Euphotic zone	No
71	SPG_7_125m	7	-25.982	-114.009	125	Intermediate	Euphotic zone	No
72	SPG_7_150m	7	-25.982	-114.009	150	Intermediate	Irradiance 1%	No
73	SPG_7_175m	7	-25.982	-114.009	175	Intermediate	Aphotic zone	No
74	SPG_7_200m	7	-25.982	-114.009	200	Intermediate	Aphotic zone	No
75	SPG_7_250m	7	-25.982	-114.009	250	Intermediate	Aphotic zone	No
76	SPG_7_300m	7	-25.982	-114.009	300	Intermediate	Aphotic zone	No
77	SPG_8_01_1500m	8	-27.741	-117.62	1500	Main	Aphotic zone	No
78	SPG_8_01_2250m	8	-27.741	-117.62	2250	Main	Aphotic zone	No
79	SPG_8_01_3660m	8	-27.741	-117.62	3660	Main	Aphotic zone	No
80	SPG_8_04_20m	8	-27.741	-117.62	20	Main	Euphotic zone	Yes
81	SPG_8_04_50m	8	-27.741	-117.62	50	Main	Euphotic zone	Yes
82	SPG_8_04_100m	8	-27.741	-117.62	100	Main	Euphotic zone	Yes
83	SPG_8_04_150m	8	-27.741	-117.62	150	Main	Euphotic zone	Yes
84	SPG_8_04_160m	8	-27.741	-117.62	160	Main	Irradiance 1%	Yes
85	SPG_8_04_170m	8	-27.741	-117.62	170	Main	Aphotic zone	Yes
86	SPG_8_04_200m	8	-27.741	-117.62	200	Main	Aphotic zone	Yes
87	SPG_8_04_250m	8	-27.741	-117.62	250	Main	Aphotic zone	Yes
88	SPG_8_04_300m	8	-27.741	-117.62	300	Main	Aphotic zone	Yes
89	SPG_8_05_500m	8	-27.741	-117.62	500	Main	Aphotic zone	No
90	SPG_8_05-1000m	8	-27.741	-117.62	1000	Main	Aphotic zone	No
91	SPG_8_08-20m	8	-27.741	-117.62	20	Main	Euphotic zone	Yes
92	SPG_8_08-50m	8	-27.741	-117.62	50	Main	Euphotic zone	Yes
93	SPG_8_08-100m	8	-27.741	-117.62	100	Main	Euphotic zone	Yes
94	SPG_8_08-150m	8	-27.741	-117.62	150	Main	Euphotic zone	Yes
95	SPG_8_08-160m	8	-27.741	-117.62	160	Main	Irradiance 1%	Yes
96	SPG_8_08-170m	8	-27.741	-117.62	170	Main	Aphotic zone	Yes
97	SPG_8_08-200m	8	-27.741	-117.62	200	Main	Aphotic zone	Yes
98	SPG_8_08-250m	8	-27.741	-117.62	250	Main	Aphotic zone	Yes
99	SPG_8_08-300m	8	-27.741	-117.62	300	Main	Aphotic zone	Yes
100	SPG_8_09-20m	8	-27.741	-117.62	20	Main	Euphotic zone	Yes
101	SPG_8_09-50m	8	-27.741	-117.62	50	Main	Euphotic zone	Yes
102	SPG_8_09-100m	8	-27.741	-117.62	100	Main	Euphotic zone	Yes
103	SPG_8_09-150m	8	-27.741	-117.62	150	Main	Euphotic zone	Yes
104	SPG_8_09-160m	8	-27.741	-117.62	160	Main	Irradiance 1%	Yes
105	SPG_8_09-170m	8	-27.741	-117.62	170	Main	Aphotic zone	Yes
106	SPG_8_09-200m	8	-27.741	-117.62	200	Main	Aphotic zone	Yes
107	SPG_8_09-250m	8	-27.741	-117.62	250	Main	Aphotic zone	Yes
108	SPG_8_09-300m	8	-27.741	-117.62	300	Main	Aphotic zone	Yes
109	SPG_8_16-20m	8	-27.741	-117.62	20	Main	Euphotic zone	Yes
110	SPG_8_16-50m	8	-27.741	-117.62	50	Main	Euphotic zone	Yes
111	SPG_8_16-100m	8	-27.741	-117.62	100	Main	Euphotic zone	Yes
112	SPG_8_16-150m	8	-27.741	-117.62	150	Main	Euphotic zone	Yes
113	SPG_8_16-160m	8	-27.741	-117.62	160	Main	Irradiance 1%	Yes
114	SPG_8_16-170m	8	-27.741	-117.62	170	Main	Aphotic zone	Yes
115	SPG_8_16-200m	8	-27.741	-117.62	200	Main	Aphotic zone	Yes
116	SPG_8_16-250m	8	-27.741	-117.62	250	Main	Aphotic zone	Yes
117	SPG_8_16-300m	8	-27.741	-117.62	300	Main	Aphotic zone	Yes
118	SPG_9_25m	9	-30.632	-121.763	25	Intermediate	Euphotic zone	No
119	SPG_9_150m	9	-30.632	-121.763	150	Intermediate	Euphotic zone	No
120	SPG_9_175m	9	-30.632	-121.763	175	Intermediate	Irradiance 1%	No
121	SPG_9_200m	9	-30.632	-121.763	200	Intermediate	Aphotic zone	No
122	SPG_9_225m	9	-30.632	-121.763	225	Intermediate	Aphotic zone	No
123	SPG_9_250m	9	-30.632	-121.763	250	Intermediate	Aphotic zone	No
124	SPG_9_300m	9	-30.632	-121.763	300	Intermediate	Aphotic zone	No
125	SPG_9_500m	9	-30.632	-121.763	500	Intermediate	Aphotic zone	No
126	SPG_10_1500m	10	-33.503	-126.008	1500	Main	Aphotic zone	No
127	SPG_10_2000m	10	-33.503	-126.008	2000	Main	Aphotic zone	No
128	SPG_10_2800m	10	-33.503	-126.008	2800	Main	Aphotic zone	No
129	SPG_10_3931m	10	-33.503	-126.008	3931	Main	Aphotic zone	No
130	SPG_10_500m	10	-33.503	-126.008	500	Main	Aphotic zone	No
131	SPG_10_1000m	10	-33.503	-126.008	1000	Main	Aphotic zone	No
132	SPG_10_150m	10	-33.503	-126.008	150	Main	Aphotic zone	No
133	SPG_10_175m	10	-33.503	-126.008	175	Main	Aphotic zone	No
134	SPG_10_200m	10	-33.503	-126.008	200	Main	Aphotic zone	No
135	SPG_10_250m	10	-33.503	-126.008	250	Main	Aphotic zone	No
136	SPG_10_300m	10	-33.503	-126.008	300	Main	Aphotic zone	No
137	SPG_10_20m	10	-33.503	-126.008	20	Main	Euphotic zone	No
138	SPG_10_60m	10	-33.503	-126.008	60	Main	Euphotic zone	No
139	SPG_10_100m	10	-33.503	-126.008	100	Main	Euphotic zone	No
140	SPG_10_125m	10	-33.503	-126.008	125	Main	Irradiance 1%	No
141	SPG_12_5125m	12	-39.31	-139.81	5125	Intermediate	Aphotic zone	No
142	SPG_12_2500m	12	-39.31	-139.81	2500	Intermediate	Aphotic zone	No
143	SPG_12_500m	12	-39.31	-139.81	500	Intermediate	Aphotic zone	No
144	SPG_12_1000m	12	-39.31	-139.81	1000	Intermediate	Aphotic zone	No
145	SPG_12_150m	12	-39.31	-139.81	150	Intermediate	Aphotic zone	No
146	SPG_12_200m	12	-39.31	-139.81	200	Intermediate	Aphotic zone	No
147	SPG_12_300m	12	-39.31	-139.81	300	Intermediate	Aphotic zone	No
148	SPG_12_20m	12	-39.31	-139.81	20	Intermediate	Euphotic zone	No
149	SPG_12_40m	12	-39.31	-139.81	40	Intermediate	Euphotic zone	No
150	SPG_12_60m	12	-39.31	-139.81	60	Intermediate	Euphotic zone	No
151	SPG_12_80m	12	-39.31	-139.81	80	Intermediate	Euphotic zone	No
152	SPG_12_100m	12	-39.31	-139.81	100	Intermediate	Irradiance 1%	No
